# Supplementary material for: Models attempting to quantify the relationship between drug development and financial return are missing a key element: the effect on post-approval research
Source: Health Aff Sch. 2025 Oct 21;3(10):qxaf188. doi: 10.1093/haschl/qxaf188 (PMC12539626; doi:10.1093/haschl/qxaf188)
Supplement: qxaf188_Supplementary_Data [file qxaf188_supplementary_data.zip]

Archive with 2 entries (2 files):
- coi_disclosure Dan Crippen.docx
- HA Kirsten Axelsen coi_disclosure.docx
